# Supplementary material for: The balance between Foxp3 and Ror-γt expression in peripheral blood is altered by tocilizumab and abatacept in patients with rheumatoid arthritis
Source: BMC Musculoskelet Disord. 2016 Jul 16;17:290. doi: 10.1186/s12891-016-1137-1 (PMC4947268; doi:10.1186/s12891-016-1137-1)
Supplement: Additional file 1: — The expression levels of master regulator genes and clinical responses to ABT or TCZ. (XLSX 47 kb) [file 12891_2016_1137_MOESM1_ESM.xlsx]

## Sheet: ABT
Abatacept	T-bet			GATA3			Foxp3			Ror-gt			DAS28CRP
	0 w	12 w	24 w	0 w	12 w	24 w	0 w	12 w	24 w	0 w	12 w	24 w	0 w	12 w	24 w
1	0.0612	0.0973	0.0722	0.0268	0.0291	0.0267	0.00393	0.00358	0.00227	0.000965	0.00252	0.000974	3.76	1.18	1.17
2	0.0464	0.0801	0.0831	0.0179	0.0339	0.0248	0.00172	0.00468	0.00262	0.000664	0.00133	0.00195	4.47	2.3	1.28
3	0.0244	0.0128	0.00944	0.0389	0.0204	0.0208	0.0182	0.00573	0.00628	0.000912	0.000369	0.000347	3.39	4.75	3
4	0.0558	0.0679	0.0739	0.0313	0.0314	0.0313	0.00641	0.00525	0.00739	0.00176	0.000913	0.00278	5.38	4.55	3.56
5	0.0523	0.0348	0.0292	0.0251	0.0202	0.0227	0.00479	0.00323	0.00351	0.00062	0.00056	0.000752	4.07	1.6	4.51
6	0.0236	0.0141	0.0142	0.0111	0.0102	0.0104	0.0015	0.000168	0.000733	0.00137	0.00026	0.00097	3.55	2.65	2.95
7	0.0132	0.0156	0.0104	0.00902	0.0114	0.00978	0.00143	0.000973	0.000693	0.000168	0.000202	0.000245	3.18	2.42	2.24
8	0.0259	0.0405	0.0262	0.0105	0.013	0.0187	0.0017	0.00206	0.00245	0.000219	0.000305	0.000415	3.54	2.51	2.36
9	0.0222	0.0419	0.0257	0.00903	0.0327	0.0184	0.00213	0.00537	0.00436	0.00028	0.000867	0.000752	2.2	1.71	2.23
10	0.0226	0.00655	0.0278	0.0186	0.00621	0.0318	0.00305	0.000588	0.00282	0.000177	5.5e-05	0.000207	5.49	4.78	4.08

## Sheet: TCZ
Tocilizumab	T-bet			GATA3			Foxp3			Ror-gt			CDAI
	0 w	12 w	24 w	0 w	12 w	24 w	0 w	12 w	24 w	0 w	12 w	24 w	0 w	12 w	24 w
1	0.0399	0.0511	0.0352	0.0307	0.0466	0.0335	0.00611	0.0122	0.0132	0.00198	0.00242	0.00144	20	14.2	18.1
2	0.138	0.0951	0.103	0.056	0.0855	0.0753	0.0114	0.015	0.0167	0.00245	0.00303	0.00206	9.3	1.1	1.1
3	0.0464	0.041	0.0252	0.0304	0.0294	0.0241	0.00645	0.00646	0.00501	0.00425	0.00245	0.000987	13.5	4.4	4.1
4	0.0424	0.0608	0.0458	0.0525	0.0573	0.0451	0.0114	0.0131	0.013	0.00155	0.00128	0.000863	15.7	7.6	5.6
5	0.0279	0.0345	0.0164	0.0296	0.0279	0.028	0.00297	0.00587	0.00612	0.00231	0.00159	0.00137	11.3	6.9	4
6	0.0304	0.0141	0.065	0.0384	0.0184	0.0476	0.0163	0.00624	0.0163	0.00117	0.000457	0.000913	12	2	0.7
7	0.0407944	0.0383667	0.0407	0.0342411	0.0386	0.0403333	0.00757222	0.00816778	0.01028	0.00190522	0.00187633	0.00151367	33	13.6	12.2
8	0.00785	0.0105	0.017	0.00767	0.0184	0.0241	0.00114	0.00279	0.00446	0.000748	0.00188	0.00234	21.2	9.9	8.8
9	0.0196	0.0231	0.0339	0.0252	0.027	0.0354	0.00449	0.0046	0.00673	0.000569	0.00132	0.00135	10.5	5.2	6.2
10	0.0147	0.0151	0.0248	0.0377	0.0369	0.0499	0.00789	0.00725	0.011	0.00212	0.00246	0.0023	18.8	2.8	3.7

## Sheet: Control
Control	T-bet	GATA3	Foxp3	Ror-gt
1	0.0731	0.0642	0.00787	0.00281
2	0.0364	0.0212	0.00479	0.000367
3	0.0385	0.0382	0.00564	0.00112
4	0.041	0.0428	0.00715	0.00151
5	0.0187	0.0464	0.0099	0.00166
